# Supplementary material for: Post-Stroke Outcomes of Patients with Chronic Obstructive Pulmonary Disease
Source: Brain Sci. 2022 Jan 13;12(1):106. doi: 10.3390/brainsci12010106 (PMC8774103; doi:10.3390/brainsci12010106)
Supplement: Supplementary file 1 [file brainsci-12-00106-s001.zip]

Archive with 1 entries (1 files):
- brainsci-1479592-supplementary.pdf
